# Supplementary material for: Association of the PROGINS PgR polymorphism with susceptibility to female reproductive cancer: A meta-analysis of 30 studies
Source: PLoS One. 2022 Jul 15;17(7):e0271265. doi: 10.1371/journal.pone.0271265 (PMC9286292; doi:10.1371/journal.pone.0271265)
Supplement: S1 Table — (XLSX) [file pone.0271265.s002.xlsx]

## Sheet: Sheet1
Studies	Year	Race	Disease types	Case T1T1	Case T1T2	Case T2T2	Case T1	Case T2	Control T1T1	Control T1T2	Control T2T2	Control T1	Control T2	Case T2T2+T1T2	Control T2T2+T1T2	Case T1T1+T1T2	Control T1T1+T1T2
Alu-insertion
Albalawi, I. A	2020	Asian	BC	81	18	1	90	10	93	6	1	96	4	19	7	99	99
Donaldson, C J	2002	Caucasian	BC	17	5	1	19	4	41	16	3	49	11	6	19	22	57
Donaldson, C J -2	2002	African	BC	56	5	0	58	3	73	8	0	77	4	5	8	61	81
Govindan, S	2007	Caucasian	BC	134	23	0	146	11	102	6	0	105	3	23	6	157	108
Junqueira, M. G	2007	Caucasian	EC	221	61	0	252	30	100	18	3	109	12	61	21	282	118
Lancaster, J. M -2	1998	Caucasian	BC	55	12	1	61	7	79	18	4	88	13	13	22	67	97
Lancaster, J. M	2003	Caucasian	OC	219	80	10	259	50	285	95	17	332	65	90	112	299	380
Leite, D.B	2008	Caucasian	OC	57	12	11	63	17	221	61	0	252	30	23	61	69	282
Manolitsas, T. P	1997	Caucasian	BC	229	61	2	260	32	162	54	4	189	31	63	58	290	216
Manolitsas, T. P -2	1997	Caucasian	OC	173	52	6	199	32	162	54	4	189	31	58	58	225	216
McKenna, N. J	1995	Caucasian	OC	26	15	0	33	8	58	21	4	68	15	15	25	41	79
McKenna, N. J-2	1995	Caucasian	OC	17	8	1	21	5	88	12	1	94	7	9	13	25	100
Patricia, G. A	2015	Caucasian	BC	360	103	18	412	69	176	33	0	192	17	121	33	463	209
Runnebaum, I. B	2001	Caucasian	OC	101	60	6	131	36	328	153	15	405	91	66	168	161	481
Surekha, S	2009	Caucasian	BC	241	7	2	244	6	242	7	0	246	3	9	7	248	249
Studies	Year	Race	Disease types	Case GG	Case GT	Case TT	Case G	Case T	Control GG	Control GT	Control TT	Control G	Control T	Case TT+GT	Control TT+GT	Case GG+GT	Control GG+GT
V660L
Clendenen, T	2013	Caucasian	BC	846	288	26	992	168	1516	523	54	1777	316	314	577	1134	2039
De vivo, I	2004	Caucasian	BC	869	348	35	1043	209	1186	434	40	1403	257	383	474	1217	1620
Fabjani, G	2002	Caucasian	BC	119	32	4	135	20	78	28	0	92	14	36	28	151	106
Fernandez, L.P	2006	Caucasian	BC	354	153	24	431	100	375	154	15	452	92	177	169	507	529
Gabriel, C. A	2013	Caucasian	BC	236	101	9	286	60	255	92	10	300	57	110	102	337	347
Gabriel, C. A -2	2013	African	BC	75	11	0	80	6	309	16	2	317	10	11	18	86	325
Ghali, R. M	2020	Caucasian	BC	127	50	6	152	31	172	37	7	190	26	56	44	177	209
Johnatty, S.E	2008	Caucasian	BC	1017	380	47	1207	237	409	160	14	489	94	427	174	1397	569
Lee, E	2010	MIX	EC	170	25	3	183	15	954	114	9	1011	66	28	123	195	1068
Lee, E -2	2010	Caucasian	EC	259	109	11	313	66	615	199	22	715	121	120	221	368	814
Lundin, E	2012	Caucasian	EC	281	96	14	329	62	540	147	18	613	92	110	165	377	687
O'Mara, T. A	2011	Asian	EC	414	151	17	489	93	1147	361	30	1327	211	168	391	565	1508
O'Mara, T. A -2	2011	Caucasian	EC	765	294	27	912	174	1123	434	34	1340	251	321	468	1059	1557
O'Mara, T. A -3	2011	Caucasian	EC	867	323	30	1028	192	933	383	38	1125	229	353	421	1190	1316
Pearce, C. L	2005	Caucasian	OC	173	82	12	214	53	279	111	6	335	61	94	117	255	390
Pearce, C. L-2	2005	Caucasian	BC	1400	252	15	1525	142	2025	363	37	2207	218	267	400	1652	2388
Pooley, K. A	2006	Caucasian	BC	1302	517	42	1561	300	1461	513	39	1717	296	559	552	1819	1974
Quaye, L	2009	Caucasian	OC	1005	377	42	1194	230	1819	526	63	2083	325	419	589	1382	2345
Romano, A	2007	Caucasian	BC	123	41	3	143	24	22	7	2	26	5	44	9	164	29
Romano, A	2006	Caucasian	BC	399	133	14	466	80	347	87	9	390	53	147	96	532	434
Romano, A -2	2006	Caucasian	OC	42	24	1	54	13	347	87	9	390	53	25	96	66	434
Spurdle, A. B	2001	Caucasian	OC	395	144	12	467	84	203	90	5	248	50	156	95	539	293
Terry, K. L	2005	Caucasian	OC	648	223	25	761	135	612	298	29	761	178	248	327	871	910
Tong, D	2001	Caucasian	OC	167	50	9	192	34	141	52	1	167	27	59	53	217	193
